# Supplementary material for: Whole Exome-Trio Analysis Reveals Rare Variants Associated with Congenital Pouch Colon
Source: Children (Basel). 2023 May 19;10(5):902. doi: 10.3390/children10050902 (PMC10217150; doi:10.3390/children10050902)
Supplement: Supplementary file 1 [file children-10-00902-s001.zip]

Archive with 1 entries (1 files):
- Trio_Supplementary tables.xlsx
